# Supplementary material for: Left Atrial Size and Function in a Canine Model of Chronic Atrial Fibrillation and Heart Failure
Source: PLoS One. 2016 Jan 15;11(1):e0147015. doi: 10.1371/journal.pone.0147015 (PMC4714887; doi:10.1371/journal.pone.0147015)
Supplement: S1 Table — LA: left atrial; LV: left ventricular; RRp/RRpp: ratio between preceding and pre-preceding RR intervals. 4c and 2c code for apical 4 chamber and 2 chamber echocardiographic views. (XLSX) [file pone.0147015.s001.xlsx]

## Sheet: Table S1
DOGID	time	nweek	Group (VNS/control)		Groups	Heart Failure	AF	AF_duration (weeks)		rhythm	LV EF (%)	measurededv	measuredesv	measurededv	publishededv	publishedeSv	publishedeF		LA Strain 4C		LA Strain 4C		LA Strain 4C_1measure	LA Strain 4C_2measure	LA Strain 4C_3measure	LA Strain 4C_4measure	LA Strain 4C_5measure	RR interval (s)	RR interval (s) 1st measure	RR interval (s) 2nd measure	RR interval (s) 3rd measure	RR interval (s) 4th measure	RR interval (s) 5th measure	LA strain2c		LA strain2c		LA Strain 2C_1measure	LA Strain 2C_2measure	LA Strain 2C_3measure	LA Strain 2C_4measure	LA Strain 2C_5measure	RR interval (s)	RR interval (s) 1st measure	RR interval (s) 2nd measure	RR interval (s) 3rd measure	RR interval (s) 4th measure	RR interval (s) 5th measure	RRp/RRpp 4ch
08-D-109	-1	Baseline	VNS		1	0	0	0		sinus	48.5965	57	35	0.385965	57	35	48.5965		25.59	28.88	25.59	28.88	25.59	28.88	26.25			0.781	0.781	0.616	0.663			36.75	32.81	36.75	32.81	36.75	32.81	34.13			0.74	0.74	0.65	0.54			0.788732
08-D-109	0	HF	VNS		1	1	0	0		sinus	34.5679	81	53	0.345679	81	53	34.5679		-10.5	16.63	-10.5	16.63	27.13					450	0.45					-8.3	17.5	-8.3	17.5	25.8					437	0.437
08-D-109	2	af02	VNS		1	1	1	2		AF	32.6761	71	62	0.126761	71	62	32.6761		6.12	6.75	6.12	6.75	6.12	6.75	10.31			0.206	0.206	0.277	0.257			11.81	10.97	11.81	10.97	11.81	10.97	15.09			0.239	0.239	0.4	0.46			1.34466
08-D-109	4	af4	VNS		1	1	1	4		AF	33.8235	68	45	0.338235	68	45	33.8235		11.88	17.5	11.88	17.5	11.88	17.5	10.97			0.5	0.5	0.44	0.3			20.81	16.88	20.81	16.88	20.81	16.88	27			0.31	0.31	0.5	0.32			0.88
08-D-109	6	af6	VNS		1	1	1	6		af	35	60	45	0.25	60	45	35		13.59	18.91	13.59	18.91	13.59	18.91	22.97			0.85	0.85	0.53	0.42			12.97	20.44	12.97	20.44	12.97	20.44	14.84			0.87	0.87	0.6	0.49			0.623529
08-D-109	8	af8	VNS		1	1	1	8		AF
08-D-109	10	af10	VNS		1	1	1	10		AF	32.2222	72	56	0.222222	72	56	32.2222		21.19	12.37	21.19	12.37	21.19	12.37	18.94			0.37	0.37	0.37	0.39			15.94	19.38	15.94	19.38	15.94	19.38	27.84			0.35	0.35	0.36	0.35			1
08-D-109	12	af12	VNS		1	1	1	12		AF	38.7946	74.6667	53.1667	0.287946	74.6667	53.1667	38.7946		9.38	20.6	9.38	20.6	9.38	20.6	12			0.76	0.76	0.41	0.6			14.87	18.56	14.87	18.56	14.87	18.56	13.28			0.33	0.33	0.38	0.32			0.539474
08-D-109	14	af14	VNS		1	1	1	14		AF	35.5583	67.1667	50	0.255583	67.1667	50	35.5583		14.22	17.5	14.22	17.5	14.22	17.5	23.5			0.397	0.397	0.62	0.41			19.97	11.88	19.97	11.88	19.97	11.88	12.5			0.33	0.33	0.34	0.36			1.56171
08-D-109	16	af16	VNS		1	1	1	16		AF	40.3101	64.5	38.5	0.403101	64.5	38.5	40.3101		19.22	18.59	19.22	18.59	19.22	18.59	17.66			0.41	0.41	0.57	0.79			5	16.56	5	16.56	5	16.56	21.75			0.49	0.49	0.385	0.382			1.39024
08-D-109	18	af18	VNS		1	1	1	18		AF	38.8525	61	49.5	0.188525	61	49.5	38.8525		6.31		6.31		6.31					0.32	0.32					8.44		8.44		8.44					0.37	0.37
08-D-109	20	af20	VNS		1	1	1	20		AF	32.4251	61.1667	41.3333	0.324251	61.1667	41.3333	32.4251		15	17.66	15	17.66	15	17.66	15.78			0.54	0.54	0.43	0.51			15	26.47	15	26.47	15	26.47	17.94			0.38	0.38	0.52	0.47			0.796296
												68.75	43	0.374545					7.13	17.19	7.13	17.19						0.33						18.19	17.25	18.19	17.25						0.43
08-D-109	22	af22	VNS		1	1	1	22		AF	36.9697	66	41.6	0.369697	66	41.6	36.9697		6	23.84	6	23.84	6	23.84	19.5			0.65	0.65	0.62	0.48			22.97	7.03	22.97	7.03	22.97	7.03	10.03			0.49	0.49	0.32	0.3			0.953846
08-D-109	24	af24	VNS		1	1	1	24		AF	39.4118	59.5	42	0.294118	59.5	42	39.4118		16.41	16.72	16.41	16.72	16.41	16.72	16.41			0.5	0.5	0.52	0.58			7.78	12.81	7.78	12.81	7.78	12.81	6.56			0.31	0.31	0.39	0.3			1.04
																			17.34	20.08	17.34	20.08						0.47
08-D-110	-1	Baseline	VNS		1	0	0	0		sinus	61.5385	78	30	0.615385	78	30	61.5385		-10.5	37.4	-10.5	37.4	47.9					435	0.435					-8.5	29	-8.5	29	25.81	26.91	21.19			436	0.74	0.6	0.54
08-D-110	0	HF	VNS		1	1	0	0		sinus	24.3902	82	62	0.243902	82	62	24.3902		-0.62	15.81	-0.62	15.81	16.43					338	0.338					-3.4	12.38	-3.4	12.38	15.78					387	0.387
08-D-110	2	af02	VNS		1	1	1	2		AF	37.6623	77	48	0.376623	77	48	37.6623		16.88	10.78	16.88	10.78	16.88	10.78	15.47			0.5	0.5	0.47	0.47			13	19.06	13	19.06	13	19.06	16.56			0.4	0.4	0.41	0.46			0.94
08-D-110	4	af4	VNS		1	1	1	4		AF	35.8209	67	43	0.358209	67	43	35.8209		22.5	11.38	22.5	11.38	22.5	11.38	22.31			0.38	0.38	0.65	0.34			19.22	12.94	19.22	12.94	19.22	12.94	12.66			0.33	0.33	0.35	0.47			1.71053
08-D-110	6	af6	VNS		1	1	1	6		AF	27.1605	81	59	0.271605	81	59	27.1605		14.84	11.75	14.84	11.75	14.84	11.75	14.87			0.85	0.85	0.52	0.42
08-D-110	8	af8	VNS		1	1	1	8		AF	40.2778	72	43	0.402778	72	43	40.2778		16.31	10.97	16.31	10.97	16.31	10.97	12.63			0.35	0.35	0.42	0.72			19.38	18.59	19.38	18.59	19.38	18.59	9.94			0.58	0.58	0.33	0.43			1.2
08-D-110	10	af10	VNS		1	1	1	10		AF	40.3509	57	34	0.403509	57	34	40.3509		12	7.25	12	7.25	12	7.25	11.41			0.41	0.41	0.42	0.54			20.63	10.13	20.63	10.13	20.63	10.13	12.63			0.65	0.65	0.59	0.51			1.02439
08-D-110	12	af12	VNS		1	1	1	12		AF	38.4615	65	40	0.384615	65	40	38.4615		6.38	14.22	6.38	14.22	6.38	14.22	0.91			0.39	0.39	0.29	0.22			16.72	20.56	16.72	20.56	16.72	20.56	12			0.35	0.35	0.34	0.43			0.74359
08-D-110	14	af14	VNS		1	1	1	14		AF	38.2114	61.5	38	0.382114	61.5	38	38.2114		12.73	13.63	12.73	13.63	12.73	13.63	16.88			0.55	0.55	0.37	0.41			17.34	11.16	17.34	11.16	17.34	11.16	9.28			0.54	0.54	0.71	0.31			0.672727
08-D-110	16	af16	VNS		1	1	1	16		AF	36.4407	59	37.5	0.364407	59	37.5	36.4407		2.31	16.56	2.31	16.56	2.31	16.56	13.88			0.23	0.23	0.37	0.45			17.19	20.13	17.19	20.13	17.19	20.13	16.56			0.35	0.35	0.39	0.38			1.6087
08-D-110	18	af18	VNS		1	1	1	18		AF	40.1408	71	42.5	0.401408	71	42.5	40.1408
												60.5	35	0.421488					15.25	17.81	15.25	17.81						0.65
08-D-110	20	af20	VNS		1	1	1	20		AF	39.3443	61	37	0.393443	61	37	39.3443		13.63	19.06	13.63	19.06	13.63	19.06				0.49	0.49	0.39																			0.795918
08-D-110	22	af22	VNS		1	1	1	22		AF	38.9831	59	36	0.389831	59	36	38.9831		15.12	21	15.12	21	15.12	21	19.38			0.35	0.35	0.36	0.4			17.63	22	17.63	22	17.63	22				0.56	0.56	0.35				1.02857
08-D-110	24	af24	VNS		1	1	1	24		AF	53.2	62.5	29.25	0.532	62.5	29.25	53.2		14.53	10.16	14.53	10.16	14.53	10.16	10.16			0.57	0.57	0.33	0.64			19.13	14.06	19.13	14.06	19.13	14.06	16.72			0.33	0.33	0.39	0.67			0.578947
08-D-111	-1	Baseline	control		0	0	0	0		sinus	58.4906	53	22	0.584906	53	22	58.4906		-27	21	-27	21	48					455	0.455					-26	37	-26	37	63					383	0.383
08-D-111	0	HF	control		0	1	0	0		sinus	26.5823	79	58	0.265823	79	58	26.5823		36.31	34.13	36.31	34.13	36.31	34.13	38.44			0.33	0.33	0.34	0.35			33.44	29.25	33.44	29.25	33.44	29.25	32.06			0.36	0.36	0.35	0.35			1.0303
08-D-111	2	af02	control		0	1	1	2		AF	10.7143	56	50	0.107143	56	50	10.7143		5.63	5.56	5.63	5.56	5.63	5.56	5.63			0.2	0.2	0.2	0.2			12	12.97	12	12.97	12	12.97	15.78			0.2	0.2	0.2	0.2			1
08-D-111	4	af4	control		0	1	1	4		AF	20.9877	81	64	0.209877	81	64	20.9877		9.47	11.56	9.47	11.56	9.47	11.56	10.59			0.24	0.24	0.26	0.24			8.44	11.72	8.44	11.72	8.44	11.72	8.81			0.28	0.28	0.28	0.33			1.08333
08-D-111	6	af6	control		0	1	1	6		AF	32.1429	84	57	0.321429	84	57	32.1429		11.41	2.09	11.41	2.09	11.41	2.09	10.13			0.29	0.29	0.24	0.39			10.31	0.44	10.31	0.44	10.31	0.44	7.69	15.31		0.21	0.21	0.19	0.22	0.25		0.827586
08-D-111	8	af8	control		0	1	1	8		AF	15.2542	59	50	0.152542	59	50	15.2542		3.09	5.56	3.09	5.56	3.09	5.56	15.31			0.23	0.23	0.37	0.29			8.91	15.31	8.91	15.31	8.91	15.31	10.31			0.32	0.32	0.34	0.34			1.6087
08-D-111	10	af10	control		0	1	1	10		AF	13.4146	82	71	0.134146	82	71	13.4146		2.81	7.13	2.81	7.13	2.81	7.13	2.03			0.23	0.23	0.23	0.21			0.69	9.75	0.69	9.75	0.69	9.75	0.59	11.09		0.21	0.21	0.25	0.21	0.26		1
08-D-115	-1	baseline	VNS		1	0	0	0		sinus	48	50	26	0.48	50	26	48		-13.2	19.3	-13.2	19.3	32.5					864	0.864					-12.5	18.36	-12.5	18.36	30.86					668	0.668
08-D-115	0	HF	VNS		1	1	0	0		sinus	20.2381	84	67	0.202381	84	67	20.2381		13	10.5	13	10.5	13	10.5	14.69			0.37	0.37	0.37	0.37			9.84	9.84	9.84	9.84	9.84	9.84	6.88			0.4	0.4	0.41	0.41			1
08-D-115	2	af02	VNS		1	1	1	2		AF	40.5063	79	47	0.405063	79	47	40.5063		9.19		9.19		9.19					0.45	0.45					10.78		10.78		10.78					0.5	0.5
08-D-115	4	af4	VNS		1	1	1	4		AF	42.8571	70	40	0.428571	70	40	42.8571		13.5	11.72	13.5	11.72	13.5	11.72	13			0.54	0.54	0.69	0.49			13.12	16.56	13.12	16.56	13.12	16.56	10.97			0.77	0.77	0.55	0.68			1.27778
08-D-115	6	af6	VNS		1	1	1	6		AF	52.0548	73	35	0.520548	73	35	52.0548		20.63	10.13	20.63	10.13	20.63	10.13	20.44			0.77	0.77	0.7	0.57			16.88	15	16.88	15	16.88	15	20.13			0.47	0.47	0.49	0.53			0.909091
08-D-115	8	af8	VNS		1	1	1	8		AF	36.5385	52	33	0.365385	52	33	36.5385		16.72	10.13	16.72	10.13	16.72	10.13	12.81			0.75	0.75	0.7	0.59																		0.933333
08-D-115	10	af10	VNS		1	1	1	10		AF	44	50	28	0.44	50	28	44		16.56	20.63	16.56	20.63	16.56	20.63	18.5			0.73	0.73	0.61	0.46			19.97	18.13	19.97	18.13	19.97	18.13	25.75			0.57	0.57	0.69	0.49			0.835616
08-D-115	12	af12	VNS		1	1	1	12		AF									16.58	15.31	16.58	15.31	16.58	15.31	13.44			0.65	0.65	0.65	0.48			10.94	19.25	10.94	19.25	10.94	19.25	20.63			0.63	0.63	1.15	0.48			1
08-D-115	18	AF18	VNS		1	1	1	18		AF	50.7614	49.25	24.25	0.507614	49.25	24.25	50.7614		16.25	16.09	16.25	16.09	16.25	16.09	13.91			0.66	0.66	0.73	0.51			13.75	20	13.75	20	13.75	20	20.75			0.56	0.56	0.62	0.43			1.10606
																			17.34	9.38	17.34	9.38						0.54						14.62	19.87	14.62	19.87						0.55
08-D-115	20	AF20	VNS		1	1	1	20		AF	46.1538	58.5	31.5	0.461538	58.5	31.5	46.1538		17.97	15	17.97	15	17.97	15	17.81			0.45	0.45	0.79	0.53																		1.75556
																			21.25	19.75	21.25	19.75						0.53						16.25	15.5	16.25	15.5						0.95
08-D-115	22	af22	VNS		1	1	1	22		AF	45.2632	47.5	26	0.452632	47.5	26	45.2632		14.38	14.22	14.38	14.22	14.38	14.22	12.81			0.74	0.74	0.54	0.5			15.16	19.06	15.16	19.06	15.16	19.06	11.75			0.52	0.52	0.7	0.47			0.72973
08-D-115	24	af24	VNS		1	1	1	24		AF	46.988	41.5	22	0.46988	41.5	22	46.988		8.13	8.59	8.13	8.59	8.13	8.59	22.31			0.5	0.5	0.62	0.56			20.5	13.59	20.5	13.59	20.5	13.59	21			0.79	0.79	0.42	0.46			1.24
08-D-116	-1	baseline	VNS		1	0	0	0		sinus	40.9836	61	36	0.409836	61	36	40.9836		-21.6	22.3	-21.6	22.3	43.9					395	0.395					-16.5	27.56	-16.5	27.56	34.38	36.09	28.75			375	0.36	0.38	0.41
08-D-116	0	HF	VNS		1	1	0	0		sinus	21.519	79	62	0.21519	79	62	21.519		-8.16	11.25	-8.16	11.25	16.25	15.78	14.5			336	0.34	0.33	0.34			-8.25	12.75	-8.25	12.75	21					403	0.403					0.970588
08-D-116	2	af02	VNS		1	1	1	2		AF	31.5789	76	52	0.315789	76	52	31.5789		12.13	9.69	12.13	9.69	12.13	9.69	9			0.42	0.42	0.53	0.56			12	11.41	12	11.41	12	11.41	5.37			0.5	0.5	0.31	0.39			1.2619
08-D-116	4	af4	VNS		1	1	1	4		AF	54.1667	72	33	0.541667	72	33	54.1667		17.66	20.06	17.66	20.06	17.66	20.06	3.47			0.64	0.64	0.33	0.44			23.25	17.44	23.25	17.44	23.25	17.44	23.83			0.41	0.41	0.42	0.53			0.515625
08-D-116	6	af6	VNS		1	1	1	6		AF	47.8873	71	37	0.478873	71	37	47.8873
08-D-116	8	af8	VNS		1	1	1	8		AF	45.8333	72	39	0.458333	72	39	45.8333		14.25	15.78	14.25	15.78	14.25	15.78	11.91			0.44	0.44	0.52	0.41
08-D-116	10	af10	VNS		1	1	1	10		AF	44.4444	63	35	0.444444	63	35	44.4444		12.66	20.5	12.66	20.5	12.66	20.5	18.91			0.46	0.46	0.36	0.4			15.31	26.69	15.31	26.69	15.31	26.69	23.13			0.6	0.6	0.41	0.41			0.782609
	12	af12						12		AF
	14	af14						14		AF
08-D-116	16	af16	VNS		1	1	1	16		AF	34.5045	55.5	36.35	0.345045	55.5	36.35	34.5045		8.16	16.88	8.16	16.88	8.16	16.88	4.59			0.39	0.39	0.39	0.3			19.22	15.78	19.22	15.78	19.22	15.78	24.38			0.51	0.51	0.59	0.47			1
08-D-116	18	af18	VNS		1	1	1	18		AF	36.875	56	35.35	0.36875	56	35.35	36.875		9.47	6.06	9.47	6.06	9.47	6.06	31.22			0.28	0.28	0.41	0.32			17.66	19.87	17.66	19.87	17.66	19.87	24.5			0.31	0.31	0.33	0.4			1.46429
												60	32.5	0.458333					15.63	19.06	15.63	19.06						1.25
												61.5	44.5	0.276423					19.38	20.63	19.38	20.63						0.4						5	11.38	5	11.38						0.35
08-D-116	22	af22	VNS		1	1	1	22		AF	33.6134	59.5	39.5	0.336134	59.5	39.5	33.6134		19.91	13.88	19.91	13.88	19.91	13.88	11.75			0.38	0.38	0.45	0.47			16.41	26	16.41	26	16.41	26	18.91			0.62	0.62	0.39	0.4			1.18421
08-D-116	24	af24	VNS		1	1	1	24		AF	48.9796	49	25	0.489796	49	25	48.9796		17.5	12.81	17.5	12.81	17.5	12.81	16.25			0.36	0.36	0.43	0.33			17.5	18.31	17.5	18.31	17.5	18.31	13.44			0.44	0.44	0.32	0.34			1.19444
												BP edv	BP esv
09d-081	-1	baseline	control		0	0	0	0		sinus	60.9195	43.5	17	0.609195	43.5	17	60.9195		24.75	29.25	24.75	29.25	24.75	29.25	25.75			0.77	0.77	0.74	0.6			37.81	30.09	37.81	30.09	37.81	30.09	35.63			0.81	0.81	0.77	0.65			0.961039
09d-081	0	HF	control		0	1	0	0		sinus	26	44.5	20.5	0.539326	48.5	30.5	26.6667		22.13	27.5	22.13	27.5	22.13	27.5	25.13	28		0.45	0.45	0.45	0.43	0.43		27.25	26.88	27.25	26.88	27.25	26.88	30.25			0.48	0.48	0.51	0.54			1
09d-081	2	af02	control		0	1	1	2		AF		45	33	0.266667	47				10.88	13.25	10.88	13.25	10.88	13.25	12.37	1.97		0.5	0.5	0.43	0.35	0.27		15.25	14.25	15.25	14.25	15.25	14.25	3.59	15.94		0.41	0.41	0.26	0.56			0.86
09d-081	4	AF4	control		0	1	1	4		AF	37.1134	48.5	30.5	0.371134		25.5	37.1134		4.5	3.59	4.5	3.59	4.5	3.59	2.44			0.27	0.27	0.25	0.2			0.47	6.72	0.47	6.72	0.47	6.72	22.5			0.21	0.21	0.19	0.31			0.925926
09d-081	8	af8	control		0	1	1	8		AF	45.7447	47	25.5	0.457447	54	25	45.7447		3.31	12.13	3.31	12.13	3.31	12.13	13.75	13.5		0.24	0.24	0.27	0.29	0.32		21.94	26.44	21.94	26.44	21.94	26.44	13.44	20.81		0.4	0.4	0.51	0.48	0.67		1.125
												45	22.5	0.5					16.09	16.41	16.09	16.41						0.49						9.25	9.19	9.25	9.19						0.52
09d-081	12	AF12	control		0	1	1	12		AF	44.8718	39	21.5	0.448718	52	21.5	44.8718		15.63	17.66	15.63	17.66	15.63	17.66	17.34	13.88		0.55	0.55	0.4	0.53	0.53		25.31	23.63	25.31	23.63	25.31	23.63	14.62			0.41	0.41	0.55	0.32			0.727273
09d-081	16	AF16	control		0	1	1	16		AF	36.0465	43	27.5	0.360465	43	27.5	36.0465		9.19	18.75	9.19	18.75	9.19	18.75	9.66	13.75		0.41	0.41	0.35	0.31	0.4		15.31	10.13	15.31	10.13	15.31	10.13	20.78	11.09		0.39	0.39	0.63	0.46	0.58		0.853659
09d-081	20	AF20	control		0	1	1	20		AF	43.1818	44	25	0.431818	44	25	43.1818		14.06	13.91	14.06	13.91	14.06	13.91	13.44			0.47	0.47	0.44	0.52			15.31	14.53	15.31	14.53	15.31	14.53	11.72	10.16		0.44	0.44	0.35	0.33	0.31		0.93617
09d-081	24	AF24	control		0	1	1	24		AF	32.9268	41	27.5	0.329268	41	27.5	32.9268		16.88		16.88		16.88					0.57	0.57					15		15		15					0.64	0.64
												BP edv	BP esv
09-D-82	-1	baseline	VNS		1	0	0	0		sinus	67.5325	38.5	12.5	0.675325	38.5	12.5	67.5325		20.63	24.06	20.63	24.06	20.63	24.06	20.5			0.49	0.49	0.46	0.86			25.59	21.75	25.59	21.75	25.59	21.75	17.34			0.51	0.51	0.46	0.44			0.938776
09-D-82	0	HF	VNS		1	1	0	0		sinus	33.3333	43.5	29	0.333333	43.5	29	33.3333		28.25	29.69	28.25	29.69	28.25	29.69	26.44			0.41	0.41	0.4	0.44			19.69	26.72	19.69	26.72	19.69	26.72	32.31			0.43	0.43	0.43	0.47			0.97561
09-D-82	4	AF4	VNS		1	1	1	4		AF	54.5455	38.5	17.5	0.545455	38.5	17.5	54.5455		14.84	14.22	14.84	14.22	14.84	14.22	12.19			0.58	0.58	0.36	0.44			15.31	12.37	15.31	12.37	15.31	12.37	7.66	15		0.45	0.45	0.46	0.45	0.4		0.62069
09-D-82	8	af8	VNS		1	1	1	8		AF	47.7778	45	23.5	0.477778	45	23.5	47.7778
09-D-82	12	AF12	VNS		1	1	1	12		AF	51.0638	47	23	0.510638	47	23	51.0638
09-D-82	16	AF16	VNS		1	1	1	16		AF	41.573	44.5	26	0.41573	44.5	26	41.573		20.56	21.66	20.56	21.66	20.56	21.66				0.34	0.34	0.37				17.66	17.97	17.66	17.97	17.66	17.97	17.97	18.28		0.33	0.33	0.33	0.4	0.45		1.08824
09-D-82	18	AF18	VNS		1	1	1	18		AF	46.8354	39.5	21	0.468354	39.5	21	46.8354		19.06	14	19.06	14	19.06	14	15.78	17.5		0.32	0.32	0.39	0.63	0.47		17.72	6.09	17.72	6.09	17.72	6.09	15.47	18.59		0.27	0.27	0.57	0.53	0.4		1.21875
09-D-82	20	AF20	VNS		1	1	1	20		AF	40.2439	41	24.5	0.402439	41	24.5	40.2439		14.5	15.78	14.5	15.78	14.5	15.78	15.63			0.43	0.43	0.57	0.49			18.37	19.5	18.37	19.5	18.37	19.5	15.94			0.76	0.76	0.43	0.78			1.32558
09-D-82	22	AF22	VNS		1	1	1	22		AF	45.2381	42	23	0.452381	42	23	45.2381		12.13	13.91	12.13	13.91	12.13	13.91	14.38	12.66		0.31	0.31	0.52	0.74	0.55		19.87	17.5	19.87	17.5	19.87	17.5	10.16	15		0.34	0.34	0.43	0.53	0.71		1.67742
09-D-82	24	AF24	VNS		1	1	1	24		AF	52.439	41	19.5	0.52439	41	19.5	52.439		18.75	15.63	18.75	15.63	18.75	15.63	19.5	21		0.34	0.34	0.31	0.42	0.36		18.59	13.75	18.59	13.75	18.59	13.75	20	17.06		0.42	0.42	0.67	0.59	0.34		0.911765
												BP edv	BP esv
												BP edv	BP esv
09-D-84	-1	baseline	VNS		1	0	0	0		sinus	64.1026	39	14	0.641026	39	14	64.1026		-15	26	-15	26						714	0.714					-4.47	18.28	-4.47	18.28	22.75					510	0.51
09-D-84	0	HF	VNS		1	1	0	0		sinus	38.2353	51	31.5	0.382353	51	35.5	30.3922		24.28	24.72	24.28	24.72	24.28	24.72	27.84			0.36	0.36	0.38	0.41			27.25	22.75	27.25	22.75	27.25	22.75				0.48	0.48	0.52				1.05556
09-D-84	2	af02	VNS		1	1	1	2		AF	46.6667	45	24	0.466667			46.6667		31.78	22.53	31.78	22.53	31.78	22.53	25.75			0.43	0.43	0.51	0.31			20.81	20.5	20.81	20.5	20.81	20.5	22.09			0.66	0.66	0.87	0.51			1.18605
09-D-84	4	AF4	VNS		1	1	1	4		AF	39.0244	41	25	0.390244			39.0244		14.22	16.25	14.22	16.25	14.22	16.25	13.75			0.68	0.68	0.48	0.68			16.41	21.37	16.41	21.37	16.41	21.37	2.69			0.68	0.68	0.53	0.32			0.705882
09-D-84	10	AF10	VNS		1	1	1	10		AF	47.8723	47	24.5	0.478723					19.69	19.13	19.69	19.13	19.69	19.13	16.72			0.77	0.77	0.69	0.77			19.22	24.38	19.22	24.38	19.22	24.38	22			0.66	0.66	0.49	0.44			0.896104
09-D-84	12	AF12	VNS		1	1	1	12		AF	51.6129	46.5	22.5	0.516129					17.5	17.34	17.5	17.34	17.5	17.34	24.5			0.8	0.8	0.51	0.5			19.5	17.5	19.5	17.5	19.5	17.5	15.16			0.55	0.55	0.51	0.61			0.6375
09-D-84	16	AF16	VNS		1	1	1	16		AF	56.9767	43	18.5	0.569767					30.09	25.38	30.09	25.38	30.09	25.38	22.5			0.38	0.38	0.4	0.44			29.53	25.16	29.53	25.16	29.53	25.16	22.31			0.36	0.36	0.62	0.35			1.05263
09-D-84	20	AF20	VNS		1	1	1	20		AF	53.125	48	22.5	0.53125	48	22.5			19.87	18.13	19.87	18.13	19.87	18.13	10.88			0.55	0.55	0.4	0.55			22.31	17.97	22.31	17.97	22.31	17.97	21.66			0.58	0.58	0.62	0.6			0.727273
09-D-84	24	AF24	VNS		1	1	1	24		AF	47.6636	53.5	28	0.476636	53.5	28	47.6636		21.37	15.31	21.37	15.31	21.37	15.31	22.97			0.68	0.68	0.58	0.59			15.78	13.28	15.78	13.28	15.78	13.28	17.97			0.95	0.95	0.82	0.69			0.852941
																			17.81	11.34	17.81	11.34						0.76						20.06	16.72	20.06	16.72						0.56
												BP edv	BP esv
09-D-85	-1	baseline	VNS		1	0	0	0		sinus	54.1176	42.5	19.5	0.541176	42.5	19.5	54.1176		26.47	26.56	26.47	26.56	26.47	26.56	21			0.48	0.48	0.47	0.46			32.91	30.25	32.91	30.25	32.91	30.25	31.56			0.6	0.6	0.61	0.59			0.979167
09-D-85	0	HF	VNS		1	1	0	0		sinus	25.4717	53	39.5	0.254717	53	39.5	25.4717		16.41	21.09	16.41	21.09	16.41	21.09				0.46	0.46	0.48				21.88	31.22	21.88	31.22	21.88	31.22	28.41			0.48	0.48	0.48	0.48			1.04348
09-D-85	2	af02	VNS		1	1	1	2		AF	31.6667	60	41	0.316667	60	41	31.6667		16.09	7.63	16.09	7.63	16.09	7.63	10.31	6.56		0.28	0.28	0.35	0.41	0.28		26.5	4.06	26.5	4.06	26.5	4.06	17.81			0.31	0.31	0.27	0.49			1.25
09-D-85	4	AF4	VNS		1	1	1	4		AF	33.3333	54	36	0.333333	54	36	33.3333
09-D-85	6	AF6	VNS		1	1	1	6		AF	21.8182	55	43	0.218182	55	43	21.8182		16.88	11.06	16.88	11.06	16.88	11.06	23.25	16.56		0.31	0.31	0.35	0.39	0.36		3.37	9.38	3.37	9.38	3.37	9.38	17.08	8.59		0.25	0.25	0.57	0.33	0.57		1.12903
09-D-85	8	af8	VNS		1	1	1	8		AF	26.3636	55	40.5	0.263636	55	40.5	26.3636		13.12	14.22	13.12	14.22	13.12	14.22	6.5			0.41	0.41	0.41	0.28			6.88	24.69	6.88	24.69	6.88	24.69	12.5			0.38	0.38	0.43	0.32			1
09-D-85	12	AF12	VNS		1	1	1	12		AF	32.381	52.5	35.5	0.32381	52.5	35.5	32.381		13	19.5	13	19.5	13	19.5	0.03	12.97		0.42	0.42	0.46	0.25	0.34		11.25	11.34	11.25	11.34	11.25	11.34	19.69	6.88		0.47	0.47	0.55	0.39	0.53		1.09524
09-D-85	16	AF16	VNS		1	1	1	16		AF	21.0526	57	45	0.210526	57	45	21.0526		6.94	12.13	6.94	12.13	6.94	12.13	12.97	10.22		0.47	0.47	0.49	0.43	0.32		5.5	5.16	5.5	5.16	5.5	5.16	9.06			0.31	0.31	0.35	0.3			1.04255
09-D-85	20	AF20	VNS		1	1	1	20		AF	33.3333	52.5	35	0.333333	52.5	35	33.3333		1.84	9.38	1.84	9.38	1.84	9.38	16.56	7.75		0.25	0.25	0.4	0.3	0.37		10.41	6.44	10.41	6.44	10.41	6.44	8.34	14.5		0.54	0.54	0.36	0.41	0.41		1.6
	22	AF22	VNS		1	1	1	22		AF	33.3333				52.5	35	33.3333
09-D-85	24	AF24	VNS		1	1	1	24		AF	28.0702	57	41	0.280702	57	41	28.0702		3.81	8.06	3.81	8.06	3.81	8.06	7.44			0.42	0.42	0.42	0.56			8.75	8.25	8.75	8.25	8.75	8.25	7.37			0.49	0.49	0.29	0.44			1
												BP edv	BP esv
09-D-86	-1	baseline	VNS		1	0	0	0		sinus	54.4304	39.5	18	0.544304	39.5	18	54.4304		15.5	16.25	15.5	16.25	15.5	16.25	18.28	18.75		0.68	0.68	0.76	0.58	0.53		22.25	23.06	22.25	23.06	22.25	23.06	21.94			0.56	0.56	0.62	0.59			1.11765
09-D-86	0	HF	VNS		1	1	0	0		sinus	35.4839	46.5	30	0.354839	46.5	30	35.4839		23.19	32.63	23.19	32.63	23.19	32.63	24.75			0.77	0.77	0.58	0.6			28.5		28.5		28.5					0.63	0.63					0.753247
09-D-86	2	af02	VNS		1	1	1	2		AF	28.2828	49.5	35.5	0.282828	49.5	35.5	28.2828		10.69	12	10.69	12	10.69	12	15.5	11.63		0.42	0.42	0.43	0.35	0.41		17.63	17.03	17.63	17.03	17.63	17.03	16.56	17.81		0.53	0.53	0.53	0.45	0.51		1.02381
09-D-86	4	AF4	VNS		1	1	1	4		AF	34.5238	42	27.5	0.345238	42	27.5	34.5238		12.63	8.91	12.63	8.91	12.63	8.91	9.84			0.44	0.44	0.67	0.51			6.06	11.34	6.06	11.34	6.06	11.34	13.37			0.59	0.59	0.93	0.63			1.52273
09-D-86	6	AF6	VNS		1	1	1	6		AF	43.0233	43	24.5	0.430233	43	24.5	43.0233		12.63	8.81	12.63	8.81	12.63	8.81	16.88	3.88		0.48	0.48	0.63	0.38	0.5		11.53	11.63	11.53	11.63	11.53	11.63	11.25			0.73	0.73	0.64	0.69			1.3125
09-D-86	10	AF10	VNS		1	1	1	10		AF	39.3258	44.5	27	0.393258	44.5	27	39.3258		12.37	13.88	12.37	13.88	12.37	13.88	14.75			0.64	0.64	0.48	0.48			8.53	16.88	8.53	16.88	8.53	16.88	12.81			0.56	0.56	0.39	0.7			0.75
09-D-86	14	AF14	VNS		1	1	1	14		AF	44.0476	42	23.5	0.440476	42	23.5	44.0476		10.63	11.09	10.63	11.09	10.63	11.09	13.37			0.75	0.75	0.53	0.93			18.28	13.88	18.28	13.88	18.28	13.88	17.5			0.88	0.88	0.78	0.8			0.706667
09-D-86	18	AF18	VNS		1	1	1	18		AF	48.6486	37	19	0.486486	37	19	48.6486		14.87	16.72	14.87	16.72	14.87	16.72	15.16	13.75		0.59	0.59	0.66	0.44	0.49		16.72	19.87	16.72	19.87	16.72	19.87	15.25			0.74	0.74	0.46	0.49			1.11864
09-D-86	22	AF22	VNS		1	1	1	22		AF	38.1443	48.5	30	0.381443	48.5	30	38.1443																	18.91	4.75	18.91	4.75	18.91	4.75	7.94			0.53	0.53	0.35	0.48
09-D-86	24	AF24	VNS		1	1	1	24		AF	43.5294	42.5	24	0.435294	42.5	24	43.5294
												BP edv	BP esv
10-D-048	-1	baseline	control		0	0	0	0		sinus	31.6667	53.43	34.75	0.349616	52.28	35.0567	31.6667		22.25		22.25		22.25											24.75		24.75		24.75
10-D-048	0	HF	control		0	1	0	0		sinus	32.9333	51.9	36.3	0.300578	53.1333	36.3333	32.9333		-18.8	9.9	-18.8	9.9	28.7					292	0.292					-13.5	12.81	-13.5	12.81	26.31					303	0.303
10-D-048	2	af02	control		0	1	1	2		AF	22.9667	65.5	49.5	0.244275	63.0667	48.7433	22.9667
10-D-048	4	af4	control		0	1	1	4		AF	16.6667	70.3	57.51	0.181935	68.8033	57.31	16.6667
10-D-048	6	AF6	control		0	1	1	6		AF	20.2667	70.6	58.83	0.166714	68.8433	59.1433	20.2667		2.81	18.75	2.81	18.75	2.81	18.75	9.38			0.59	0.59	0.49	0.53			10.5	6	10.5	6	10.5	6	17.03	13.75		0.32	0.32	0.35	0.4	0.45		0.830508
10-D-048	8	af8	control		0	1	1	8		AF	19.6	58.51	41.31	0.293967	57.6033	41.2867	19.6
10-D-048	10	AF10	control		0	1	1	10		AF	21.8667	52.08	40.66	0.219278	52.37	40.8167	21.8667
10-D-048	12	AF12	control		0	1	1	12		AF	18.9333	48.87	40.1	0.179456	49.1967	39.92	18.9333
10-D-048	14	AF14	control		0	1	1	14		AF	32.2	57.09	39.65	0.305483	57.4833	38.96	32.2
10-D-048	16	AF16	control		0	1	1	16		AF	31.5667	58.45	40.08	0.314286	59.45	40.3033	31.5667
10-D-048	18	AF18	control		0	1	1	18		AF	28.2333	54.44	39.11	0.281594	54.5467	39.16	28.2333
10-D-048	20	AF20	control		0	1	1	20		AF	33.4	66.3	44.12	0.33454	64.3133	42.6767	33.4
10-D-048	22	AF22	control		0	1	1	22		AF	32.8667	61.34	39.8	0.351157	59.8533	39.8067	32.8667
10-D-048	24	AF24	control		0	1	1	24		AF	37.65	57.17	34.13	0.403009	55.8433	33.1067	37.65
												BP edv	BP esv
10-D-066	-1	baseline	VNS		1	0	0	0		sinus	42.4	93.27	52.67	0.435295	92.5267	52.8767	42.4		24.06	24.5	24.06	24.5	24.06	24.5	17.66	30.75		0.55	0.55	0.54	0.51	0.48		27.84	21.88	27.84	21.88	27.84	21.88	24.28			0.49	0.49	0.5	0.48			0.981818
10-D-066	0	HF	VNS		1	1	0	0		sinus	37.1	122	77.11	0.367951	122.333	77.17	37.1		18.75	19.06	18.75	19.06	18.75	19.06	18.13			0.48	0.48	0.48	0.49			24.72	17.03	24.72	17.03	24.72	17.03	20.06			0.45	0.45	0.46	0.47			1
10-D-066	2	af02	VNS		1	1	1	2		AF	27.3333	132	92.29	0.300833	133.923	94.2533	27.3333		19.06	19.31	19.06	19.31	19.06	19.31	20.63	18.13		0.5	0.5	0.51	0.51	0.5		24.06		24.06		24.06		20.06	24.72		0.51	0.51	0.51	0.49	0.49		1.02
10-D-066	4	af4	VNS		1	1	1	4		AF	42.0333	120.4	72.6	0.39701	118.793	71.6133	42.0333		12.5	5.5	12.5	5.5	12.5	5.5	16.09	15.63		0.41	0.41	0.31	0.4	0.36		19.87	12.88	19.87	12.88	19.87	12.88	16.25			0.37	0.37	0.42				0.756098
10-D-066	6	AF6	VNS		1	1	1	6		AF	25.1333	119.17	90.2	0.243098	119.92	95.1867	25.1333		16.25	15.38	16.25	15.38	16.25	15.38	14.84	15.12		0.38	0.38	0.44	0.6	0.54		7.81	20.06	7.81	20.06	7.81	20.06	17.66	19.69		0.39	0.39	0.38	0.42	0.37		1.15789
10-D-066	8	af8	VNS		1	1	1	8		AF	18.4667	96.78	81.8	0.154784	96.39	80.7033	18.4667		12.63	17.19	12.63	17.19	12.63	17.19	14.5	16.41		0.38	0.38	0.36	0.39	0.73		12.63	11.44	12.63	11.44	12.63	11.44	15.63	15.75		0.71	0.71	0.63	0.35	0.4		0.947368
10-D-066	10	AF10	VNS		1	1	1	10		AF	27.4333	129.61	92.51	0.286243	124.223	91.06	27.4333		11.53	7.56	11.53	7.56	11.53	7.56	10.97	12.75		0.41	0.41	0.4	0.4	0.38		12.25	8.44	12.25	8.44	12.25	8.44	8.06	12.88		0.43	0.43	0.41	0.33	0.4		0.97561
10-D-066	12	AF12	VNS		1	1	1	12		AF	38.8333	94.68	57.63	0.391318	97.06	59.02	38.8333		10.78	12.5	10.78	12.5	10.78	12.5	18.13			0.39	0.39	0.43	0.41			10.97	9.28	10.97	9.28	10.97	9.28	21.22			0.34	0.34	0.44	0.4	0.4		1.10256
10-D-066	14	AF14	VNS		1	1	1	14		AF	35.3333	92.97	63.22	0.319996	92.8633	61.07	35.3333		7.75	20.63	7.75	20.63	7.75	20.63	19.22	12.13		0.75	0.75	0.44	0.4	0.64		16.56	11.72	16.56	11.72	16.56	11.72	11.88			0.54	0.54	0.43	0.36			0.586667
10-D-066	16	AF16	VNS		1	1	1	16		AF	36.2333	108.05	67.75	0.372975	105.44	67.2067	36.2333
10-D-066	18	AF18	VNS		1	1	1	18		AF	27.5	79.84	51.89	0.350075	79.5233	52.0433	27.5		10.63	10.88	10.63	10.88	10.63	10.88	13.88	13.5		0.42	0.42	0.38	0.39	0.42		16.72	15.94	16.72	15.94	16.72	15.94	16.41	13.91		0.44	0.44	0.61	0.4	0.4		0.904762
10-D-066	20	AF20	VNS		1	1	1	20		AF	31.3	97.94	67.29	0.312947	95.2433	67.34	31.3		15.94	14.75	15.94	14.75	15.94	14.75	11.16			0.42	0.42	0.46	0.88			13.75	13.63	13.75	13.63	13.75	13.63	11.63	17.5		0.48	0.48	0.46	0.43	0.39		1.09524
10-D-066	22	AF22	VNS		1	1	1	22		AF	38.3	82.37	50.73	0.38412	82.1533	50.6867	38.3																	16.41	14.75	16.41	14.75	16.41	14.75	15.12	14.5		0.41	0.41	0.4	0.49	0.41
10-D-066	24	AF24	VNS		1	1	1	24		AF	35.2333	78.98	51.37	0.349582	78.9733	51.33	35.2333
												BP edv	BP esv
10-D-070	-1	baseline	VNS		1	0	0	0		sinus	0.466249	64.84	34.12	0.473782	63.85	34.08	0.466249		34.06	28.5	34.06	28.5	34.06	28.5	32.91			0.49	0.49	0.48	0.52			17.5	28.75	17.5	28.75	17.5	28.75	20.25			0.48	0.48	0.57	0.46			0.979592
10-D-070	0	HF	VNS		1	1	0	0		sinus	42.8	88.16	50.42	0.428085	88.62	50.4533	42.8		23.44	18.28	23.44	18.28	23.44	18.28	21	26.25		0.55	0.55	0.54	0.58	0.57		20.63	17.03	20.63	17.03	20.63	17.03	22.69			0.64	0.64	0.67	0.65			0.981818
10-D-070	2	af02	VNS		1	1	1	2		AF	34.6667	99.44	65.07	0.345636	99.1433	64.7633	34.6667		21.56	23.06	21.56	23.06	21.56	23.06	17.81	21.75		0.55	0.55	0.52	0.54	0.54		18.75	12.63	18.75	12.63	18.75	12.63	21.94			0.58	0.58	0.63	0.6			0.945455
10-D-070	4	af4	VNS		1	1	1	4		AF	24.3667	81.25	54.9	0.324308	79.0533	54.6733	24.3667		13.63	15.47	13.63	15.47	13.63	15.47	4.44	10.88		0.53	0.53	0.45	0.27	0.46		18.13	8.06	18.13	8.06	18.13	8.06	11.44			0.39	0.39	0.46	0.34			0.849057
10-D-070	6	AF6	VNS		1	1	1	6		AF	31	81.25	54.91	0.324185	79.0533	54.7433	31		14.5	14.62	14.5	14.62	14.5	14.62	5.81			0.49	0.49	0.43	0.32
10-D-070	8	af8	VNS		1	1	1	8		AF	30.0333	86.1	59.97	0.303484	86.4	59.1067	30.0333		14	12.63	14	12.63	14	12.63	12.63			0.47	0.47	0.59	0.44			18.75	17.5	18.75	17.5	18.75	17.5	17.66	17.81		0.4	0.4	0.49	0.4
10-D-070	10	AF10	VNS		1	1	1	10		AF	28.2333	67.37	48.13	0.285587	66.4933	47.7333	28.2333
10-D-070	12	AF12	VNS		1	1	1	12		AF	28.2333	62	44.45	0.283065	62.2367	44.5867	28.2333
10-D-070	14	AF14	VNS		1	1	1	14		AF	29.6333	69.21	49.69	0.28204	69.4033	48.92	29.6333		12.63	16.88	12.63	16.88	12.63	16.88	14			0.47	0.47	0.56	0.52			13.75	17.66	13.75	17.66	13.75	17.66	12.13	7.5		0.59	0.59	0.4	0.43	0.35		1.19149
10-D-070	16	AF16	VNS		1	1	1	16		AF	44.2	63.28	34.93	0.448009	62.69	34.82	44.2		16.25	12.13	16.25	12.13	16.25	12.13		5.81		0.41	0.41	0.53	0.39	0.34		24.28	17.03	24.28	17.03	24.28	17.03				0.45	0.45	0.53				1.29268
10-D-070	18	AF18	VNS		1	1	1	18		AF	36.3667	55.25	35.2	0.362896	55.61	35.4	36.3667		17.97	15.12	17.97	15.12	17.97	15.12	16.09			0.44	0.44	0.44	0.6			12.63	11.81	12.63	11.81	12.63	11.81	7.63	14		0.47	0.47	0.71	0.45	0.44		1
10-D-070	20	AF20	VNS		1	1	1	20		AF	31.4667	63.52	42.88	0.324937	62.3567	42.7233	31.4667
10-D-070	22	AF22	VNS		1	1	1	22		AF	37.1	57.67	36.37	0.369343	57.49	36.1367	37.1		8.34	7.63	8.34	7.63	8.34	7.63	18.91			0.33	0.33	0.53	0.41
10-D-070	24	AF24	VNS		1	1	1	24		AF	27.8333	62.72	43.99	0.298629	61.0333	43.67	27.8333		18.91	10.22	18.91	10.22	18.91	10.22	20.63	22.31		0.31	0.31	0.41	0.38	0.4		14.13	14.75	14.13	14.75	14.13	14.75	14.87	5.81		0.47	0.47	0.44	0.57	0.32		1.32258
												BP edv	BP esv
10-D-073	-1	baseline	VNS		1	0	0	0		sinus	54.8	57.67	37.69	0.346454	67.6267	37.5567	54.8		16.41	21.5	16.41	21.5	16.41	21.5	20.34	19.91		0.44	0.44	0.46	0.44	0.47		24.28	19.03	24.28	19.03	24.28	19.03	22.09			0.45	0.45	0.51	0.51			1.04545
10-D-073	0	HF	VNS		1	1	0	0		sinus	19.4667	83.44	63.36	0.240652	82.7267	64.92	19.4667		-4.13	20.25	-4.13	20.25	24.38					465	0.465					-8.13	7.72	-8.13	7.72	15.85					428	0.428
10-D-073	2	af02	VNS		1	1	1	2		AF	30	86.9	61.95	0.287112	84.1667	58.95	30		19.91	26.91	19.91	26.91	19.91	26.91	16.09			0.41	0.41	0.39	0.38			20.63	9.38	20.63	9.38	20.63	9.38	17.19	11.53		0.4	0.4	0.39	0.39	0.38		0.95122
10-D-073	4	af4	VNS		1	1	1	4		AF	22.1333	77.09	60.6	0.213906	75.37	58.8733	22.1333
10-D-073	6	AF6	VNS		1	1	1	6		AF	28.2333	91.07	65.12	0.284946	92.6933	64.8567	28.2333
10-D-073	8	af8	VNS		1	1	1	8		AF	18.5667	75.89	62.21	0.180261	76.76	61.98	18.5667		8.34	7.88	8.34	7.88	8.34	7.88	9.66	7.13		0.36	0.36	0.39	0.31	0.36		7.63	10.03	7.63	10.03	7.63	10.03	12.13	5.81		0.33	0.33	0.42	0.4	0.3		1.08333
10-D-073	10	AF10	VNS		1	1	1	10		AF	31.3667	57.96	40.7	0.297792	58.4867	40.29	31.3667
10-D-073	12	AF12	VNS		1	1	1	12		AF	16.5667	46.87	42.87	0.0853424	50.4133	43.03	16.5667
10-D-073	14	AF14	VNS		1	1	1	14		AF	35.9333	64.52	41.14	0.362368	61.9333	39.22	35.9333		14.75	12.75	14.75	12.75	14.75	12.75	15.78			0.35	0.35	0.34	0.36			12.66	13	12.66	13	12.66	13	14.25	6.5		0.59	0.59	0.5	0.48	0.3		0.971429
10-D-073	16	AF16	VNS		1	1	1	16		AF	25.3	71.43	47.04	0.341453	72.0567	46.7733	25.3
10-D-073	18	AF18	VNS		1	1	1	18		AF	32.1	64.91	44.16	0.319673	64.63	43.8967	32.1
10-D-073	20	AF20	VNS		1	1	1	20		AF	33.2	68.34	45.83	0.329382	67.23	44.77	33.2		8.53	5.94	8.53	5.94	8.53	5.94	3.22			0.45	0.45	0.35	0.35			17.19	7.19	17.19	7.19	17.19	7.19	4.19			0.39	0.39	0.48	0.33			0.777778
10-D-073	22	AF22	VNS		1	1	1	22		AF	30.9667	62.44	42.32	0.322229	61.81	42.4067	30.9667		7.78		7.78		7.78					0.5	0.5					11.88	10.5	11.88	10.5	11.88	10.5	10.13	10.97		0.48	0.48	0.85	0.52	0.46
10-D-073	24	AF24	VNS		1	1	1	24		AF	35.2333	65.36	41.76	0.361077	64.9533	41.71	35.2333
												BP edv	BP esv
10-D-074	-1	baseline	control		0	0	0	0		sinus	47.5333	66.12	34.84	0.473079	64.5467	33.84	47.5333		27	32.63	27	32.63	27	32.63	30			0.51	0.51	0.52	0.52			24.28	32.5	24.28	32.5	24.28	32.5	28			0.54	0.54	0.51	0.53			1.01961
10-D-074	0	HF	control		0	1	0	0		sinus	25.6667	86.45	63.96	0.26015	86.1033	63.8467	25.6667		29.06	23.84	29.06	23.84	29.06	23.84	23.06	22.31		0.47	0.47	0.47	0.48	0.48		26.03	17.5	26.03	17.5	26.03	17.5	26.03			0.48	0.48	0.48	0.47			1
10-D-074	2	af02	control		0	1	1	2		AF	22.4667	100.43	77.24	0.230907	99.4167	77.0033	22.4667		20.44	19.5	20.44	19.5	20.44	19.5	18.13	21.19		0.45	0.45	0.43	0.42	0.42		12.5	19.38	12.5	19.38	12.5	19.38	17.5	20.06		0.45	0.45	0.46	0.5	0.48		0.955556
10-D-074	4	AF4	control		0	1	1	4		AF	24.0333	108.95	82.93	0.238825	108.76	86.7833	24.0333			6.25		6.25		6.25	8.63	16.72				0.32	0.43	0.34		10.5	6.81	10.5	6.81	10.5	6.81	5.75	7.97		0.34	0.34	0.34	0.31	0.48
10-D-074	6	AF6	control		0	1	1	6		AF	14.8	86.25	73.48	0.148058	82.7867	70.25	14.8			9.47		9.47		9.47	7.78	4.69				0.45	0.28	0.42
10-D-074	8	af8	control		0	1	1	8		AF	29.7333	99.51	70.3	0.293538	99.8133	69.38	29.7333		10.31	8.63	10.31	8.63	10.31	8.63	6.88	9.09		0.64	0.64	0.56	0.44	0.41		9.28	7.37	9.28	7.37	9.28	7.37	8.53	10.88		0.72	0.72	0.45	0.61	0.49		0.875
10-D-074	10	AF10	control		0	1	1	10		AF	25.4667	80.04	59.89	0.251749	79.6933	59.3533	25.4667		14.87	4.69	14.87	4.69	14.87	4.69	7.63	15.12		0.35	0.35	0.37	0.45	0.43		12.88	0.62	12.88	0.62	12.88	0.62	4			0.24	0.24	0.31	0.27			1.05714
10-D-074	12	AF12	control		0	1	1	12		AF	31.1	83.65	56.49	0.324686	81.7933	56.5367	31.1		8.53	12.37	8.53	12.37	8.53	12.37	14.38	6.88		0.6	0.6	0.59	0.38	0.41		18.13	10.78	18.13	10.78	18.13	10.78	13.63	7		0.39	0.39	0.53	0.49	0.4		0.983333
10-D-074	14	AF14	control		0	1	1	14		AF	37.1333	97.99	61.58	0.371569	97.62	60.63	37.1333		14.38	11.72	14.38	11.72	14.38	11.72	6.75	11.06		0.42	0.42	0.51	0.56	0.39		9	13.12	9	13.12	9	13.12	3.34			0.48	0.48	0.41	0.34			1.21429
10-D-074	16	AF16	control		0	1	1	16		AF	28.99	77	54.73	0.289221	76.72	54.47	28.99		11.34	15.25	11.34	15.25	11.34	15.25	8.16			0.79	0.79	0.41	0.43
10-D-074	18	AF18	control		0	1	1	18		AF	22.9333	89.66	72.33	0.193286	90.7167	70.1333	22.9333		1.87	7.75	1.87	7.75	1.87	7.75	13.37	4.94		0.35	0.35	0.58	0.47	0.99		6.75	3.13	6.75	3.13	6.75	3.13	9.09	7.44		0.48	0.48	0.49	0.53	0.37		1.65714
10-D-074	20	AF20	control		0	1	1	20		AF	30.1667	91.14	62.36	0.315778	88.2167	61.8	30.1667		16.09	3.19	16.09	3.19	16.09	3.19	9.84	7.56		0.38	0.38	0.28	0.45	0.29		12.88	19.91	12.88	19.91	12.88	19.91		11.53		0.65	0.65	0.48		0.74		0.736842
10-D-074	22	AF22	control		0	1	1	22		AF	24.6667	70.46	52.42	0.256032	69.8533	52.5167	24.6667		20.63	5.69	20.63	5.69	20.63	5.69	14.84					0.37	0.55
10-D-074	24	AF24	control		0	1	1	24		AF	27.2667	83.36	61.85	0.258037	83.2167	60.4767	27.2667		10.03	14.13	10.03	14.13	10.03	14.13				0.51	0.51	0.4
												BP edv	BP esv
10-D-075	-1	baseline	VNS		1	0	0	0		sinus	52.1333	66.68	32.7	0.509598	65.11	30.99	52.1333		-9.75	19.09	-9.75	19.09	28.84					747	0.747					-10.63	12	-10.63	12	22.63					863	0.863
10-D-075	0	HF	VNS		1	1	0	0		sinus	34.5667	105.68	67.82	0.358251	102.227	66.75	34.5667		17.53	20.31	17.53	20.31	17.53	20.31	19.38	17.19		0.45	0.45	0.45	0.52	0.47		17.81	17.91	17.81	17.91	17.81	17.91	20.78	18.59		0.43	0.43	0.55	0.48	0.5		1
10-D-075	2	af02	VNS		1	1	1	2		AF	15.7	109.39	93.86	0.141969	109.853	92.5633	15.7		19.75	22.69	19.75	22.69	19.75	22.69				0.58	0.58	0.6				18.59	24.5	18.59	24.5	18.59	24.5	23.41	17.66		0.59	0.59	0.53	0.51	0.61		1.03448
10-D-075	4	af4	VNS		1	1	1	4		AF	32.1333	93.23	62.79	0.326504	91.7867	62.35	32.1333		11.81	3	11.81	3	11.81	3	11.44			0.43	0.43	0.6	0.39
10-D-075	6	af6	VNS		1	1	1	6		AF	43.2	101.07	55.72	0.448699	101.18	57.1667	43.2		11.72	14.25	11.72	14.25	11.72	14.25	13.25			0.64	0.64	0.47	0.6			13.63	13	13.63	13	13.63	13	15.12	14.75		0.48	0.48	0.41	0.35
10-D-075	8	af8	VNS		1	1	1	8		AF	39.8	84.26	50.85	0.396511	83.9867	50.4667	39.8
10-D-075	10	af10	VNS		1	1	1	10		AF	50.3567	102.31	51.55	0.496139	102.213	51.24	50.3567		10.69	4.5	10.69	4.5	10.69	4.5	18.44	8.06		0.41	0.41	0.46	0.71	0.65			18.75		18.75		18.75	12.37	14.25				0.42	0.68	0.66		1.12195
10-D-075	12	af12	VNS		1	1	1	12		AF	52.4667	107.34	49.98	0.534377	105.697	50.06	52.4667		13.75	11.91	13.75	11.91	13.75	11.91	12.13			0.58	0.58	0.61	0.67			9.09	8.81	9.09	8.81	9.09	8.81	10.69			0.65	0.65	0.77	0.48
10-D-075	14	af14	VNS		1	1	1	14		AF	45.9667	85.02	46.71	0.4506	84.8833	45.7967	45.9667		17.97	13	17.97	13	17.97	13	15.12	15		0.74	0.74	0.64	0.63	0.5		14.5	15	14.5	15	14.5	15	15.94			0.88	0.88	0.77	0.78
10-D-075	16	af16	VNS		1	1	1	16		AF	46.2333	87.58	46.28	0.471569	94.0867	47.36	46.2333		9.94	11.88	9.94	11.88	9.94	11.88	11.53	12.13		0.87	0.87	0.65	0.56	0.61			15.94		15.94		15.94	17.81	17.81				0.59	0.8	0.75		0.747126
10-D-075	18	af18	VNS		1	1	1	18		AF	41.1667	80.29	46.32	0.423091	79.0167	46.43	41.1667		9.09	14.25	9.09	14.25	9.09	14.25	5.31	16.41		0.81	0.81	0.56	0.98	0.73		8.91	3.69	8.91	3.69	8.91	3.69	16.25			0.66	0.66	0.59	0.6
10-D-075	20	af20	VNS		1	1	1	20		AF	45	83.34	45.9	0.449244	83.7067	46.0033	45		10.13	10.22	10.13	10.22	10.13	10.22	7.81			0.75	0.75	0.74	0.99			7.88	7.31	7.88	7.31	7.88	7.31	9.75			0.55	0.55	0.95	0.7			0.986667
10-D-075	22	af22	VNS		1	1	1	22		AF	35.4667	79.57	51.98	0.346739	79.1267	52.0533	35.4667
10-D-075	24	af24	VNS		1	1	1	24		AF	42.4	70.07	40.13	0.427287	69.8067	40.3033	42.4		10.88	12.37	10.88	12.37	10.88	12.37	9.75	11.06		0.61	0.61	0.54	0.54	0.47
												BP edv	BP esv
10-D-078	-1	baseline	control		0	0	0	0		sinus	56.6265	41.5	18	0.566265	41.5	18	56.6265		21	35.94	21	35.94	21	35.94	29			0.51	0.51	0.5	0.44			29	23.75	29	23.75	29	23.75	32.81	32.91		0.43	0.43	0.47	0.49	0.43		0.980392
												43	26	0.395349
10-D-078	0	HF	control		0	1	0	0		sinus	29.5652	57.5	40.5	0.295652	57.5	40.5	29.5652		35.63	37.47	35.63	37.47	35.63	37.47	28.44			0.47	0.47	0.43	0.47			27.34	19.38	27.34	19.38	27.34	19.38	26	30.94		0.58	0.58	0.49	0.47	0.55		0.914894
10-D-078	2	af02	control		0	1	1	2		AF	18.1818	44	36	0.181818	44	36	18.1818		3.28	2.38	3.28	2.38	3.28	2.38	1.06	0.81		0.2	0.2	0.2	0.19	0.2		1.56	1.13	1.56	1.13	1.56	1.13	2.03	3.06		0.19	0.19	0.19	0.19	0.19		1
10-D-078	4	AF4	control		0	1	1	4		AF	20.202	49.5	39.5	0.20202	49.5	39.5	20.202
10-D-078	6	AF6	control		0	1	1	6		AF	40.1869	53.5	32	0.401869	53.5	32	40.1869		2.41	11.06	2.41	11.06	2.41	11.06	2.78	8.06		0.64	0.64	0.31	0.39	0.28		12.5		12.5		12.5					0.62	0.62					0.484375
10-D-078	8	af8	control		0	1	1	8		AF	41.4141	49.5	29	0.414141	49.5	29	41.4141		17.03	2.13	17.03	2.13	17.03	2.13	10.18	13.63		0.29	0.29	0.3	0.28	0.33		15.16	10.5	15.16	10.5	15.16	10.5				0.39	0.39	0.59				1.03448
10-D-078	10	AF10	control		0	1	1	10		AF	42.3077	52	30	0.423077	52	30	42.3077
10-D-078	12	AF12	control		0	1	1	12		AF	28.125	48	34.5	0.28125	48	34.5	28.125		13.44	12.13	13.44	12.13	13.44	12.13	5.13			0.38	0.38	0.38	0.29			8.72		8.72		8.72			12.25		0.5	0.5			0.3		1
10-D-078	14	AF14	control		0	1	1	14		AF	40.4255	47	28	0.404255	47	28	40.4255
10-D-078	16	AF16	control		0	1	1	16		AF	44.2105	47.5	26.5	0.442105	47.5	26.5	44.2105		19.69	12.81	19.69	12.81	19.69	12.81	14.87			0.32	0.32	0.36	0.32			23.63	11.72	23.63	11.72	23.63	11.72	12.75			0.34	0.34	0.35	0.64			1.125
10-D-078	18	AF18	control		0	1	1	18		AF	36.9565	46	29	0.369565	46	29	36.9565		2.19	7.44	2.19	7.44	2.19	7.44	13.12			0.33	0.33	0.59	0.44			11.63	13.88	11.63	13.88	11.63	13.88		7.63		0.5	0.5	0.37		0.43
10-D-078	20	AF20	control		0	1	1	20		AF	31.7073	41	28	0.317073	41	28	31.7073		9.47	6.5	9.47	6.5	9.47	6.5				0.27	0.27	0.29
												BP edv	BP esv
												38	18.5	0.513158
												43.5	18	0.586207
10-D-081	-1	baseline	control		0	0	0	0		sinus	56.338	35.5	15.5	0.56338	35.5	15.5	0.56338		28.88	36.25	28.88	36.25	28.88	36.25	27.28			0.62	0.62	0.46	0.72			30.75	19.87	30.75	19.87	30.75	19.87	24.94			0.62	0.62	0.47	0.45			0.741935
10-D-081	0	HF	control		0	1	0	0		sinus	31.4286	35	24	0.314286	45	31	0.311111		28	23.63	28	23.63	28	23.63	37.19			0.53	0.53	0.58	0.47			38.16	44.25	38.16	44.25	38.16	44.25	38.84			0.98	0.98	0.62	0.48			1.09434
10-D-081	2	af02	control		0	1	1	2		AF	38.7097	46.5	28.5	0.387097	46.5	28.5	0.387097		25.81	21.88	25.81	21.88	25.81	21.88	22.53	22.53		0.47	0.47	0.45	0.49	0.45		21.44	33.19	21.44	33.19	21.44	33.19				0.64	0.64	0.46				0.957447
10-D-081	4	AF4	control		0	1	1	4		AF	41.573	44.5	26	0.41573	44.5	26	0.41573		8.91	23.63	8.91	23.63	8.91	23.63	24.72			0.38	0.38	0.37	0.42				14.25		14.25		14.25	18.91					0.72	0.42			0.973684
10-D-081	6	AF6	control		0	1	1	6		AF	43.0556	36	20.5	0.430556	36	24.5	0.319444		7.97	8.06	7.97	8.06	7.97	8.06	10.41			0.31	0.31	0.34	0.47			22.75	14.87	22.75	14.87	22.75	14.87	8.72			0.37	0.37	0.37	0.4			1.09677
10-D-081	8	af8	control		0	1	1	8		AF	39.7727	44	26.5	0.397727	44	26.5	0.397727		19.87	6.12	19.87	6.12	19.87	6.12	15.78	19.22		0.37	0.37	0.31	0.41	0.39		17.66	22.75	17.66	22.75	17.66	22.75	22.09			0.45	0.45	0.41	0.35			0.837838
10-D-081	10	AF10	control		0	1	1	10		AF	50	36	18	0.5	36	28	0.222222
10-D-081	12	AF12	control		0	1	1	12		AF	53.3333	37.5	17.5	0.533333	37.5	27.5	0.266667
10-D-081	14	AF14	control		0	1	1	14		AF	45.977	43.5	23.5	0.45977	43.5	23.5	0.45977
10-D-081	16	AF16	control		0	1	1	16		AF	47.7273	44	23	0.477273	44	23	0.477273		13	9.66	13	9.66	13	9.66	10.69			0.47	0.47	0.34	0.42			11.25	13.37	11.25	13.37	11.25	13.37	15.38			0.53	0.53	0.63	0.71			0.723404
10-D-081	18	AF18	control		0	1	1	18		AF	48.3871	31	16	0.483871	41	26	0.365854		11.25	11.72	11.25	11.72	11.25	11.72	9.19	9.19		0.45	0.45	0.35	0.29	0.33		19.06	15.63	19.06	15.63	19.06	15.63	17.5	9.94		0.44	0.44	0.5	0.38	0.36		0.777778
10-D-081	20	AF20	control		0	1	1	20		AF	35.443	39.5	25.5	0.35443	39.5	25.5	0.35443		16.25	13.5	16.25	13.5	16.25	13.5	10.59	14.62		0.37	0.37	0.35	0.5	0.54		17.19	14.38	17.19	14.38	17.19	14.38	6.19			0.4	0.4	0.4	0.33			0.945946
10-D-081	22	AF22	control		0	1	1	22		AF	37.3595	45.37	28.42	0.373595	45.37	28.42	0.373595
10-D-081	24	AF24	control		0	1	1	24		AF	31.5381	50.875	34.83	0.315381	50.875	34.83	0.315381			16.88		16.88		16.88	16.25					0.36	0.42			18.59		18.59		18.59		12.75	18.28		0.51	0.51		0.35	0.37
												BP edv	BP esv
10-D-082	-1	baseline	VNS		1	0	0	0		sinus	54	25	11.5	0.54	25	11.5	54		-11.5	23.25	-11.5	23.25	20.78	19.53				348	0.54	0.57					-5.25		-5.25		29.69	28.5			395	0.395	0.4	0.45			1.05556
												40.5	23	0.432099					25.94		25.94							0.38						30.66	28.13	30.66	28.13						0.39
10-D-082	0	HF	VNS		1	1	0	0		sinus	28.4091	44	29.5	0.329545	44	31.5	28.4091		20.06	17.97	20.06	17.97	20.06	17.97	20.25	17.34		0.34	0.34	0.34	0.35	0.38		18.44	23.25	18.44	23.25	18.44	23.25	22.75			0.38	0.38	0.38	0.38			1
10-D-082	2	af02	VNS		1	1	1	2		AF	43.299	48.5	27.5	0.43299	48.5	27.5	43.299		13.88	11.44	13.88	11.44	13.88	11.44	16.41			0.36	0.36	0.41	0.32	0.45		19.22	17.66	19.22	17.66	19.22	17.66	14.62	17.19		0.47	0.47	0.3	0.33	0.5		1.13889
10-D-082	4	af4	VNS		1	1	1	4		AF	41.0256	39	23	0.410256	39	23	41.0256
10-D-082	6	AF6	VNS		1	1	1	6		AF	46.9136	40.5	21.5	0.469136	40.5	21.5	46.9136			18.28		18.28		18.28	16.72					0.32	0.33			13.25	12.25	13.25	12.25	13.25	12.25		14.62		0.44	0.44	0.45		0.36
												33.5	21.5	0.358209
10-D-082	8	af8	VNS		1	1	1	8		AF	32.5581	43	29	0.325581	43	29	32.5581
10-D-082	10	AF10	VNS		1	1	1	10		AF	37.1134	48.5	30.5	0.371134	48.5	30.5	37.1134		7.97	16.09	7.97	16.09	7.97	16.09		8.81		0.33	0.33	0.31		0.25		16.09		16.09		16.09		9.94			0.34	0.34		0.39			0.939394
10-D-082	12	AF12	VNS		1	1	1	12		AF	47.6636	53.5	28	0.476636	53.5	28	47.6636		12.88	10.78	12.88	10.78	12.88	10.78	18.75	21.88		0.53	0.53	0.35	0.29	0.31		17.19	19.87	17.19	19.87	17.19	19.87				0.29	0.29	0.35				0.660377
10-D-082	14	AF14	VNS		1	1	1	14		AF	54.6667	37.5	17	0.546667	37.5	17	54.6667
10-D-082	16	AF16	VNS		1	1	1	16		AF	43.0108	46.5	26.5	0.430108	46.5	26.5	43.0108		10.97	14.38	10.97	14.38	10.97	14.38	21	20.06		0.49	0.49	0.42	0.33	0.34		13.63	10.13	13.63	10.13	13.63	10.13	21.19			0.35	0.35	0.59	0.39			0.857143
10-D-082	18	AF18	VNS		1	1	1	18		AF	51.1905	42	20.5	0.511905	42	20.5	51.1905		14.25	28	14.25	28	14.25	28	23			0.41	0.41	0.45	0.39				14.87		14.87		14.87	19.87					0.27	0.3			1.09756
10-D-082	20	AF20	VNS		1	1	1	20		AF	59.7015	33.5	13.5	0.597015	33.5	13.5	59.7015
10-D-082	22	AF22	VNS		1	1	1	22		AF	60.1942	51.5	20.5	0.601942	51.5	20.5	60.1942
10-D-082	24	AF24	VNS		1	1	1	24		AF	35.8974	39	25	0.358974	39	25	35.8974
												BP edv	BP esv
10-D-083	-1	baseline	control		0	0	0	0		sinus	54.6875	32	14.5	0.546875	32	14.5	54.6875		-15	20	-15	20	35					524	0.524					-10.94	12	-10.94	12	22.94					437	0.437
												56.5	39.5	0.300885
												67	55.5	0.171642					22.5	16.88	22.5	16.88						0.39						15.12	11.63	15.12	11.63						0.45
												66.5	36.5	0.451128					24.06	23.75	24.06	23.75						0.58						28.25	26.69	28.25	26.69						0.46
												52	27	0.480769					25.59	25.59	25.59	25.59						0.66						24.72	25.88	24.72	25.88						0.4
10-D-083	0	HF	control		0	1	0	0		sinus	32.1678	71.5	48.5	0.321678	71.5	48.5	32.1678		-7	22.31	-7	22.31	26.03	25.16	18.75	24.75		774	0.65	0.56	0.8	0.5		-12.47	38.06	-12.47	38.06	50.53					576	0.576					0.861538
												69.5	44.5	0.359712
10-D-083	2	af02	control		0	1	1	2		AF	23.301	51.5	39.5	0.23301	51.5	39.5	23.301		7.88	10.69	7.88	10.69	7.88	10.69	12.63	11.06		0.45	0.45	0.91	0.68	0.56								12	16.25					0.28	0.38		2.02222
10-D-083	4	AF4	control		0	1	1	4		AF	22.2222	45	35	0.222222	45	35	22.2222		15		15		15		4.88			0.35	0.35		0.48			16.72	8.06	16.72	8.06	16.72	8.06	25.59	15.63		0.31	0.31	0.43	0.38	0.41
10-D-083	6	AF6	control		0	1	1	6		AF	40.2878	69.5	41.5	0.402878	69.5	41.5	40.2878		12	8.25	12	8.25	12	8.25	10.5	9.94		0.47	0.47	0.73	0.52	0.49		5.5	20.81	5.5	20.81	5.5	20.81	11.25			0.46	0.46	0.29	0.32			1.55319
10-D-083	8	af8	control		0	1	1	8		AF	40.678	59	35	0.40678	59	35	40.678		5.81	17.03	5.81	17.03	5.81	17.03	10.03			0.33	0.33	0.34	0.28			6.94	14.5	6.94	14.5	6.94	14.5	5.06			0.31	0.31	0.29	0.28			1.0303
10-D-083	10	AF10	control		0	1	1	10		AF	32.2581	77.5	52.5	0.322581	77.5	52.5	32.2581
10-D-083	12	AF12	control		0	1	1	12		AF	35.9375	64	41	0.359375	67	41	35.9375		7.06	6.44	7.06	6.44	7.06	6.44	10.22			0.28	0.28	0.36	0.3			9.47	10.69	9.47	10.69	9.47	10.69				0.44	0.44	0.55				1.28571
10-D-083	14	AF14	control		0	1	1	14		AF	32.2034	59	40	0.322034	59	40	32.2034		11.34	5.13	11.34	5.13	11.34	5.13				0.3	0.3	0.48				13.12	15	13.12	15	13.12	15	11.06			0.35	0.35	0.44	0.39			1.6
10-D-083	16	AF16	control		0	1	1	16		AF	26.2295	61	45	0.262295	61	45	26.2295
10-D-083	18	AF18	control		0	1	1	18		AF	36.3636	71.5	45.5	0.363636	71.5	45.5	36.3636
10-D-083	20	AF20	control		0	1	1	20		AF	35.0746	67	43.5	0.350746	67	43.5	35.0746		9.19	3.84	9.19	3.84	9.19	3.84	14			0.32	0.32	0.56	0.35			11.25	7.88	11.25	7.88	11.25	7.88				0.37	0.37	0.31	0.3			1.75
10-D-083	22	AF22	control		0	1	1	22		AF	38.4179	81.98	50.485	0.384179	81.98	50.485	38.4179		16.72	1.06	16.72	1.06	16.72	1.06	4.31			0.49	0.49	0.29	0.55			9.66	13.25	9.66	13.25	9.66	13.25	19.87			0.4	0.4	0.45	0.45			0.591837
10-D-083	24	AF24	control		0	1	1	24		AF	29.4944	78.32	55.22	0.294944	78.32	55.22	29.4944
												BP edv	BP esv
10-D-084	-1	baseline	control		0	0	0	0		sinus	57.6923	35.5	14.5	0.591549	52	22	#REF!		-7.13	13.88	-7.13	13.88	21.01					851	0.851					-15	25.5	-15	25.5	40.5					491	0.491
												51	33	0.352941
												52	35.5	0.317308
												59.5	33.5	0.436975
												52	22	0.576923					21	23.63	21	23.63						0.69						17.5		17.5							0.79
												62	39.5	0.362903					23.63	17.03	23.63	17.03						0.53						21.19	20.06	21.19	20.06						0.5
10-D-084	0	HF	control		0	1	0	0		sinus	26.6129	60.5	37.5	0.380165	62	45.5	#REF!		-9.97	12.03	-9.97	12.03	22					472	0.472					-9.75	18.69	-9.75	18.69	28.44					476	0.476
10-D-084	2	af02	control		0	1	1	2		AF	34.7458	49	28.5	0.418367	59	38.5	#REF!		15.47	6.06	15.47	6.06	15.47	6.06	10.97			0.58	0.58	0.49	0.42			13.63	14	13.63	14	13.63	14	13.88			0.43	0.43	0.54	0.49			0.844828
10-D-084	4	AF4	control		0	1	1	4		AF	28.7129	50.5	36	0.287129	50.5	36	#REF!		13.63	15.63	13.63	15.63	13.63	15.63	15.78	15.94		0.39	0.39	0.41	0.39	0.41		14.13	10.59	14.13	10.59	14.13	10.59	18.91			0.5	0.5	0.4	0.58			1.05128
10-D-084	6	AF6	control		0	1	1	6		AF	23.4783	57.5	34	0.408696	57.5	44	#REF!
10-D-084	8	af8	control		0	1	1	8		AF	25.3846	65	38.5	0.407692	65	48.5	#REF!		13.75	13.12	13.75	13.12	13.75	13.12	16.72	9.56		0.72	0.72	0.42	0.7	0.63								19.47	14.38					0.36			0.583333
10-D-084	10	AF10	control		0	1	1	10		AF	27.6786	56	30.5	0.455357	56	40.5	#REF!		13.88	12.88	13.88	12.88	13.88	12.88	12.88	14.5		0.58	0.58	0.84	0.42	0.39		9.84	12.37	9.84	12.37	9.84	12.37	16.56			0.63	0.63	0.73	0.84			1.44828
10-D-084	12	AF12	control		0	1	1	12		AF	24.7312	46.5	30	0.354839	46.5	35	#REF!
10-D-084	14	AF14	control		0	1	1	14		AF	30.6818	44	23.5	0.465909	44	30.5	#REF!			17.97		17.97		17.97	14.25	15.94				0.41	0.46	0.57		15.94	18.91	15.94	18.91	15.94	18.91	16.88			0.52	0.52	0.63	0.69
10-D-084	16	AF16	control		0	1	1	16		AF	33.913	57.5	24.5	0.573913	57.5	38	#REF!
10-D-084	18	AF18	control		0	1	1	18		AF	32.3529	51	24.5	0.519608	51	34.5	#REF!		17.97	18.44	17.97	18.44	17.97	18.44	3.53			0.41	0.41	0.43	0.3			15.63	15.31	15.63	15.31	15.63	15.31	9.28			0.46	0.46	0.34	0.33			1.04878
10-D-084	20	AF20	control		0	1	1	20		AF	29.0323	46.5	23	0.505376	46.5	33	#REF!			21		21		21	11.72					0.39	0.36			17.81	22.25	17.81	22.25	17.81	22.25	19.47			0.38	0.38	0.41	0.37
10-D-084	22	AF22	control		0	1	1	22		AF	27.3383	58.215	42.3	0.273383	58.215	42.3	#REF!		11.44	9.38	11.44	9.38	11.44	9.38	17.19			0.37	0.37	0.79	0.43			15.63	12.13	15.63	12.13	15.63	12.13	15.47			0.59	0.59	0.47	0.37			2.13514
10-D-084	24	AF24	control		0	1	1	24		AF	32.4624	60.47	35.84	0.407309	60.47	40.84	#REF!		11.44	14.62	11.44	14.62	11.44	14.62	14.5			0.52	0.52	0.46	0.46			12	12.37	12	12.37	12	12.37	22.75			0.41	0.41	0.8	0.54			0.884615
												BP edv	BP esv
10-D-085	-1	Baseline	VNS		1	0	0	0		sinus	53.8462	45.5	21	0.538462	45.5	21	53.8462		-9.5	23	-9.5	23	32.5					437	0.437					-13.2	12.25	-13.2	12.25	25.45					471	0.471
												44.5	25	0.438202
10-D-085	0	HF	VNS		1	1	0	0		sinus	33.8983	59	39	0.338983	59	39	33.8983		21.19	25.5	21.19	25.5	21.19	25.5	15.63			0.44	0.44	0.43	0.44			32.63	26.03	32.63	26.03	32.63	26.03	24.06	17.66		0.4	0.4	0.4	0.4			0.977273
10-D-085	2	af02	VNS		1	1	1	2		AF	34.3434	49.5	32.5	0.343434	49.5	32.5	34.3434		8.16	7.5	8.16	7.5	8.16	7.5	12.63			0.27	0.27	0.43	0.31			9.38	10.5	9.38	10.5	9.38	10.5	9.84			0.21	0.21	0.33	0.28			1.59259
10-D-085	4	af4	VNS		1	1	1	4		AF	35.0877	57	37	0.350877	57	37	35.0877		8.25	18.28	8.25	18.28	8.25	18.28	5.69	3.06		0.46	0.46	0.42	0.26	0.48		18.44	17.03	18.44	17.03	18.44	17.03	18.59			0.4	0.4	0.44	0.33			0.913043
10-D-085	6	af6	VNS		1	1	1	6		AF	28.8889	45	32	0.288889	45	32	28.8889		18.91	15.38	18.91	15.38	18.91	15.38	14.5			0.45	0.45	0.42	0.5			11.63	12.25	11.63	12.25	11.63	12.25	10.03			0.32	0.32	0.34	0.44			0.933333
10-D-085	8	af8	VNS		1	1	1	8		AF	47.3684	57	30	0.473684	57	30	47.3684		17.34	11.53	17.34	11.53	17.34	11.53	6.81			0.69	0.69	0.33	0.45			13.5		13.5		13.5		12.25			0.57	0.57		0.28			0.478261
10-D-085	10	af10	VNS		1	1	1	10		AF	33.3333	45	30	0.333333	45	30	33.3333		13.5	17.03	13.5	17.03	13.5	17.03	6.44	10.97		0.47	0.47	0.3	0.31	0.38		22.69	17.81	22.69	17.81	22.69	17.81	19.87			0.55	0.55	0.68	0.45			0.638298
10-D-085	12	af12	VNS		1	1	1	12		AF	34.2105	57	37.5	0.342105	57	37.5	34.2105		15.12	14.38	15.12	14.38	15.12	14.38	15.94	16.72		0.5	0.5	0.47	0.42	0.41		14.75	20.06	14.75	20.06	14.75	20.06	8.25	15.31		0.65	0.65	0.42	0.54			0.94
10-D-085	14	af14	VNS		1	1	1	14		AF	33.3333	45	30	0.333333	45	30	33.3333		18.19	15.5	18.19	15.5	18.19	15.5	18.59	14.13		0.6	0.6	0.66	0.43	0.46			8.81		8.81		8.81	15.94	19.06				0.4	0.42			1.1
10-D-085	16	af16	VNS		1	1	1	16		AF	47.3684	57	30	0.473684	57	30	47.3684		21	12.25	21	12.25	21	12.25	13.75			0.59	0.59	0.42	0.57			12	15.47	12	15.47	12	15.47	10.59	9.38		0.67	0.67	0.42	0.33			0.711864
												45	31	0.311111
10-D-085	18	af18	VNS		1	1	1	18		AF	42.3729	59	34	0.423729	59	34	42.3729
10-D-085	20	af20	VNS		1	1	1	20		AF	30.4762	52.5	36.5	0.304762	52.5	36.5	30.4762		12	13	12	13	12	13	12.37			0.33	0.33	0.31	0.38				9.66		9.66		9.66	13.63			0.32	0.32	0.38	0.33			0.939394
10-D-085	22	af22	VNS		1	1	1	22		AF	56.1404	57	25	0.561404	57	25	56.1404		14.75	19.69	14.75	19.69	14.75	19.69				0.4	0.4	0.44				12.37	19.31	12.37	19.31	12.37	19.31	8.81	19.69		0.46	0.46	0.35	0.35			1.1
10-D-085	24	af24	VNS		1	1	1	24		AF	35.4839	46.5	30	0.354839	46.5	30	35.4839		12	20.25	12	20.25	12	20.25	14.13	25.59		0.46	0.46	0.43	0.49	0.38		18.28	12.5	18.28	12.5	18.28	12.5	18.28			0.32	0.32	0.57	0.3			0.934783
[truncated: 4 more columns]
